# Supplementary material for: Ultrasound-guided lateral kidney biopsy in patients unsuitable for the prone position
Source: Clin Kidney J. 2026 Feb 12;19(4):sfag038. doi: 10.1093/ckj/sfag038 (PMC13076026; doi:10.1093/ckj/sfag038)
Supplement: sfag038_Supplemental_Files [file sfag038_supplemental_files.zip]

Archive with 1 entries (1 files):
- lateral kidney biopsy_540L.mp4
